# Supplementary material for: Identifying Rural Hotspots for Head and Neck Cancer Using the Bayesian Mapping Approach
Source: Cancers (Basel). 2025 Feb 26;17(5):819. doi: 10.3390/cancers17050819 (PMC11899031; doi:10.3390/cancers17050819)
Supplement: Supplementary file 1 [file cancers-17-00819-s001.zip]

Archive with 1 entries (1 files):
- cancers-3417997-supplementary.xlsx
