# Supplementary material for: Identifying Rural Hotspots for Head and Neck Cancer Using the Bayesian Mapping Approach
Source: Cancers (Basel). 2025 Feb 26;17(5):819. doi: 10.3390/cancers17050819 (PMC11899031; doi:10.3390/cancers17050819)
Supplement: Supplementary file 1 [file cancers-17-00819-s001.zip › cancers-3417997-supplementary.xlsx]

## Sheet: Table of Contents
	Table of Contents
	Incidence of Head and Neck Cancer (Persons)
	Incidence of Head and Neck Cancer (Females)
	Incidence of Head and Neck Cancer (Males)
	Incidence of Lip cancer
	Incidence of Laryngeal cancer
	Incidence of Nasopharyngeal cancer
	Incidence of Hypopharyngeal cancer
	Incidence of Nasal and Paranasal sinus cancer
	Incidence of Salivary Gland cancer
	Mortality - Head and Neck Cancer (Persons)
	3 Year Mortality - Head and Neck Cancer (Persons)
	5 Year Mortality - Head and Neck Cancer (Persons)

## Sheet: Incidence_HN
SN	LGA	Population	Lower Limit	Median	Upper Limit
1	Etheridge Shire	647	1.243	1.968	3.096
2	Flinders Shire	1270	1.328	1.987	2.877
3	Fraser Coast Regional	84462	1.231	1.329	1.428
4	Gladstone Regional	47696	0.9276	1.036	1.152
5	Gold Coast City	454869	0.7753	0.8078	0.8411
6	Goondiwindi Regional	8360	1.516	1.849	2.224
7	Gympie Regional	40504	0.843	0.9547	1.077
8	Hinchinbrook Shire	9178	1.958	2.322	2.724
9	Hope Vale Aboriginal Shire	658	0.479	1.018	1.894
10	Ipswich City	147805	0.8525	0.9114	0.9738
11	Isaac Regional	15636	0.8006	0.9738	1.17
12	Kowanyama Aboriginal Shire	690	0.6709	1.222	2.111
13	Livingstone Shire	29422	1.124	1.276	1.443
14	Lockhart River Aboriginal Shire	488	0.3264	0.7833	1.625
15	Lockyer Valley Regional	31066	0.8423	0.9689	1.107
16	Logan City	234853	0.6752	0.7176	0.7611
17	Longreach Regional	2961	1.671	2.227	2.904
18	Mackay Regional	91200	1.048	1.131	1.219
19	Mapoon Aboriginal Shire	225	0.4425	0.9693	1.948
20	Maranoa Regional	9908	1.546	1.846	2.187
21	Mareeba Shire	17681	1.339	1.552	1.782
22	McKinlay Shire	659	1.283	2.059	3.203
23	Moreton Bay Regional	336169	0.8727	0.9124	0.9538
24	Mornington Shire	797	0.5937	1.18	2.119
25	Mount Isa City	14196	1.838	2.118	2.424
26	Murweh Shire	3404	2.028	2.605	3.283
27	Napranum Aboriginal Shire	665	0.4483	0.8758	1.557
28	Noosa Shire	43701	1.049	1.169	1.304
29	North Burnett Regional	8621	1.106	1.375	1.681
30	Northern Peninsula Area Regional	1769	0.487	0.8373	1.333
31	Palm Island Aboriginal Shire	1665	0.2133	0.4819	0.9145
32	Paroo Shire	1329	1.529	2.248	3.199
33	Pormpuraaw Aboriginal Shire	548	0.8825	1.599	2.752
34	Quilpie Shire	644	1.773	2.742	4.167
35	Redland City	119406	0.8063	0.8713	0.9389
36	Richmond Shire	644	0.6333	1.155	1.911
37	Rockhampton Regional	63150	1.373	1.489	1.613
38	Scenic Rim Regional	32485	0.8829	1.01	1.15
39	Somerset Regional	19566	1.158	1.345	1.554
40	South Burnett Regional	26057	1.094	1.253	1.428
41	Southern Downs Regional	28497	1.139	1.299	1.469
42	Sunshine Coast Regional	240988	0.8132	0.8591	0.9064
43	Tablelands Regional	20322	1.238	1.426	1.632
44	Toowoomba Regional	128187	1.067	1.139	1.213
45	Torres Shire	2632	1.128	1.601	2.211
46	Torres Strait Island Regional	2952	0.6253	0.9742	1.441
47	Townsville City	149049	0.9747	1.039	1.105
48	Weipa Town	2868	0.5434	0.8716	1.308
49	Western Downs Regional	26063	1.347	1.524	1.719
50	Whitsunday Regional	27657	0.9697	1.116	1.273
51	Winton Shire	950	1.589	2.36	3.458
52	Woorabinda Aboriginal Shire	638	0.7198	1.311	2.253
53	Wujal Wujal Aboriginal Shire	220	0.9784	1.913	3.673
54	Yarrabah Aboriginal Shire	1692	1.684	2.441	3.422
55	Aurukun Shire	896	0.6635	1.206	2.024
56	Balonne Shire	3433	1.106	1.51	2.016
57	Banana Shire	11152	1.248	1.505	1.795
58	Barcaldine Regional	2281	1.411	1.945	2.615
59	Barcoo Shire	225	1.215	2.151	3.728
60	Blackall Tambo Regional	1570	1.653	2.351	3.256
61	Boulia Shire	352	1.036	1.837	3.111
62	Brisbane City	931878	0.8819	0.9062	0.9308
63	Bulloo Shire	297	0.8586	1.643	2.906
64	Bundaberg Regional	76491	1.278	1.38	1.488
65	Burdekin Shire	14040	1.488	1.741	2.021
66	Burke Shire	276	0.9205	1.639	2.833
67	Cairns Regional	124800	1.051	1.123	1.199
68	Carpentaria Shire	1553	1.391	1.99	2.804
69	Cassowary Coast Regional	23460	1.359	1.547	1.753
70	Central Highlands Regional	21079	0.8809	1.042	1.216
71	Charters Towers Regional	9321	1.446	1.741	2.079
72	Cherbourg Aboriginal Shire	805	0.4682	0.961	1.762
73	Cloncurry Shire	2418	1.227	1.718	2.341
74	Cook Shire	3442	1.669	2.182	2.831
75	Croydon Shire	237	0.79	1.471	2.57
76	Diamantina Shire	237	0.9281	1.784	3.252
77	Doomadgee Aboriginal Shire	861	0.4395	0.922	1.724
78	Douglas Shire	9781	1.022	1.269	1.553
		3778654

## Sheet: Incidence HN_Females
SN	LGA	Population	Lower Limit	Median	Upper Limit
1	Etheridge Shire	291	0.6398	1.104	1.828
2	Flinders Shire	627	0.7022	1.183	1.938
3	Fraser Coast Regional	43437	1.12	1.307	1.518
4	Gladstone Regional	23115	0.6671	0.8592	1.082
5	Gold Coast City	236380	0.7705	0.8371	0.9068
6	Goondiwindi Regional	4201	1.031	1.483	2.1
7	Gympie Regional	20627	0.7348	0.9467	1.189
8	Hinchinbrook Shire	4517	1.235	1.753	2.473
9	Hope Vale Aboriginal Shire	313	0.5231	1.161	2.42
10	Ipswich City	75575	0.8761	1	1.136
11	Isaac Regional	6939	0.4752	0.7294	1.041
12	Kowanyama Aboriginal Shire	369	0.5477	1.066	1.947
13	Livingstone Shire	14439	0.7348	0.9732	1.26
14	Lockhart River Aboriginal Shire	251	0.457	1.041	2.202
15	Lockyer Valley Regional	15707	0.755	0.99	1.272
16	Logan City	119960	0.7115	0.8011	0.8989
17	Longreach Regional	1535	0.8568	1.373	2.148
18	Mackay Regional	45111	0.8406	0.9992	1.178
19	Mapoon Aboriginal Shire	107	0.5509	1.134	2.259
20	Maranoa Regional	4870	1.158	1.612	2.233
21	Mareeba Shire	8361	0.8167	1.128	1.52
22	McKinlay Shire	291	0.7174	1.234	2.11
23	Moreton Bay Regional	173749	0.8969	0.9821	1.071
24	Mornington Shire	414	0.5508	1.242	2.586
25	Mount Isa City	6814	1.379	1.873	2.489
26	Murweh Shire	1746	0.9997	1.55	2.418
27	Napranum Aboriginal Shire	332	0.6138	1.176	2.213
28	Noosa Shire	22726	0.9234	1.153	1.42
29	North Burnett Regional	4214	0.983	1.394	1.968
30	Northern Peninsula Area Regional	930	0.6494	1.188	2.107
31	Palm Island Aboriginal Shire	836	0.4385	0.9396	1.803
32	Paroo Shire	665	0.7632	1.302	2.162
33	Pormpuraaw Aboriginal Shire	276	0.6289	1.191	2.233
34	Quilpie Shire	309	0.8078	1.371	2.344
35	Redland City	61712	0.7505	0.8782	1.019
36	Richmond Shire	304	0.6418	1.135	1.938
37	Rockhampton Regional	32224	1.144	1.363	1.611
38	Scenic Rim Regional	16567	0.8187	1.057	1.347
39	Somerset Regional	9734	0.924	1.225	1.617
40	South Burnett Regional	13115	0.9483	1.231	1.575
41	Southern Downs Regional	14639	0.8368	1.091	1.403
42	Sunshine Coast Regional	126390	0.8705	0.9685	1.073
43	Tablelands Regional	10440	1.013	1.335	1.734
44	Toowoomba Regional	66432	1.012	1.156	1.311
45	Torres Shire	1346	0.8259	1.406	2.38
46	Torres Strait Island Regional	1450	0.511	1.036	1.893
47	Townsville City	75031	0.8685	0.9931	1.131
48	Weipa Town	1320	0.3998	0.8422	1.551
49	Western Downs Regional	12771	1.371	1.723	2.151
50	Whitsunday Regional	13373	0.6217	0.8492	1.127
51	Winton Shire	449	0.8826	1.44	2.404
52	Woorabinda Aboriginal Shire	330	0.5916	1.11	2.045
53	Wujal Wujal Aboriginal Shire	114	0.5412	1.08	2.041
54	Yarrabah Aboriginal Shire	850	0.8046	1.52	2.883
55	Aurukun Shire	456	0.6938	1.324	2.512
56	Balonne Shire	1690	0.8633	1.386	2.144
57	Banana Shire	5379	0.8994	1.27	1.764
58	Barcaldine Regional	1141	0.9041	1.402	2.285
59	Barcoo Shire	106	0.7872	1.368	2.455
60	Blackall Tambo Regional	790	0.7095	1.191	1.953
61	Boulia Shire	159	0.7852	1.414	2.537
62	Brisbane City	477737	0.9138	0.966	1.019
63	Bulloo Shire	134	0.6846	1.28	2.373
64	Bundaberg Regional	39257	1.235	1.441	1.67
65	Burdekin Shire	6962	0.7656	1.092	1.52
66	Burke Shire	120	0.7259	1.312	2.355
67	Cairns Regional	63903	0.7589	0.8856	1.029
68	Carpentaria Shire	746	0.7504	1.235	1.975
69	Cassowary Coast Regional	11469	1.156	1.502	1.932
70	Central Highlands Regional	9882	0.4781	0.7274	1.027
71	Charters Towers Regional	4763	0.6797	0.995	1.398
72	Cherbourg Aboriginal Shire	429	0.4432	0.9876	1.975
73	Cloncurry Shire	1017	0.721	1.223	1.961
74	Cook Shire	1537	0.8276	1.28	2.016
75	Croydon Shire	109	0.6483	1.166	2.051
76	Diamantina Shire	119	0.7594	1.4	2.584
77	Doomadgee Aboriginal Shire	461	0.7276	1.524	3.175
78	Douglas Shire	4873	0.6637	1	1.455
		1931864

## Sheet: Incidence HN_Males
SN	LGA	Population	Lower Limit	Median	Upper Limit
1	Etheridge Shire	362	1.343	2.113	3.318
2	Flinders Shire	648	1.39	2.113	3.145
3	Fraser Coast Regional	41026	1.228	1.336	1.449
4	Gladstone Regional	24578	0.9422	1.063	1.196
5	Gold Coast City	218486	0.772	0.8092	0.848
6	Goondiwindi Regional	4159	1.499	1.861	2.277
7	Gympie Regional	19888	0.845	0.9696	1.109
8	Hinchinbrook Shire	4670	1.87	2.26	2.698
9	Hope Vale Aboriginal Shire	345	0.4411	0.9797	1.952
10	Ipswich City	72236	0.8192	0.8856	0.9546
11	Isaac Regional	8704	0.8285	1.013	1.222
12	Kowanyama Aboriginal Shire	321	0.7628	1.423	2.509
13	Livingstone Shire	14982	1.15	1.323	1.509
14	Lockhart River Aboriginal Shire	238	0.3395	0.8414	1.797
15	Lockyer Valley Regional	15349	0.8239	0.9648	1.124
16	Logan City	114884	0.647	0.6951	0.7442
17	Longreach Regional	1434	1.746	2.375	3.174
18	Mackay Regional	46084	1.045	1.139	1.237
19	Mapoon Aboriginal Shire	113	0.4315	0.9861	2.022
20	Maranoa Regional	5037	1.459	1.781	2.159
21	Mareeba Shire	9327	1.348	1.577	1.835
22	McKinlay Shire	362	1.303	2.094	3.312
23	Moreton Bay Regional	162423	0.8544	0.9004	0.9477
24	Mornington Shire	376	0.5829	1.235	2.335
25	Mount Isa City	7372	1.732	2.029	2.366
26	Murweh Shire	1663	2.046	2.694	3.494
27	Napranum Aboriginal Shire	342	0.4104	0.8354	1.536
28	Noosa Shire	20977	1.043	1.184	1.337
29	North Burnett Regional	4402	1.006	1.285	1.617
30	Northern Peninsula Area Regional	835	0.4234	0.7897	1.348
31	Palm Island Aboriginal Shire	820	0.2291	0.5399	1.049
32	Paroo Shire	665	1.639	2.425	3.532
33	Pormpuraaw Aboriginal Shire	273	0.8849	1.647	2.956
34	Quilpie Shire	336	1.789	2.798	4.342
35	Redland City	57690	0.8029	0.8768	0.9555
36	Richmond Shire	336	0.6912	1.266	2.117
37	Rockhampton Regional	30920	1.379	1.51	1.648
38	Scenic Rim Regional	15912	0.8447	0.9893	1.146
39	Somerset Regional	9828	1.116	1.32	1.549
40	South Burnett Regional	12940	1.06	1.237	1.435
41	Southern Downs Regional	13870	1.182	1.362	1.561
42	Sunshine Coast Regional	114598	0.7921	0.8445	0.8986
43	Tablelands Regional	9880	1.226	1.437	1.673
44	Toowoomba Regional	61753	1.063	1.146	1.232
45	Torres Shire	1279	1.006	1.496	2.162
46	Torres Strait Island Regional	1506	0.6061	0.9861	1.519
47	Townsville City	74011	0.9722	1.043	1.12
48	Weipa Town	1549	0.572	0.9311	1.436
49	Western Downs Regional	13292	1.208	1.39	1.598
50	Whitsunday Regional	14285	0.9973	1.159	1.343
51	Winton Shire	494	1.482	2.233	3.329
52	Woorabinda Aboriginal Shire	311	0.7125	1.355	2.417
53	Wujal Wujal Aboriginal Shire	98	1.085	2.159	4.408
54	Yarrabah Aboriginal Shire	837	1.604	2.436	3.564
55	Aurukun Shire	444	0.5404	1.048	1.861
56	Balonne Shire	1753	1.054	1.488	2.033
57	Banana Shire	5770	1.215	1.487	1.802
58	Barcaldine Regional	1147	1.295	1.851	2.585
59	Barcoo Shire	132	1.154	2.063	3.565
60	Blackall Tambo Regional	776	1.815	2.63	3.719
61	Boulia Shire	192	0.9751	1.757	2.987
62	Brisbane City	454152	0.8635	0.8906	0.9185
63	Bulloo Shire	164	0.8993	1.735	3.125
64	Bundaberg Regional	37236	1.243	1.357	1.479
65	Burdekin Shire	7078	1.566	1.864	2.189
66	Burke Shire	153	0.9094	1.63	2.842
67	Cairns Regional	60894	1.117	1.201	1.288
68	Carpentaria Shire	800	1.417	2.049	2.937
69	Cassowary Coast Regional	11997	1.285	1.49	1.713
70	Central Highlands Regional	11191	0.9576	1.135	1.338
71	Charters Towers Regional	4563	1.617	1.969	2.381
72	Cherbourg Aboriginal Shire	378	0.5278	1.109	2.111
73	Cloncurry Shire	1398	1.233	1.732	2.382
74	Cook Shire	1903	1.559	2.088	2.758
75	Croydon Shire	122	0.8412	1.582	2.849
76	Diamantina Shire	120	0.8606	1.692	3.149
77	Doomadgee Aboriginal Shire	393	0.2863	0.7219	1.517
78	Douglas Shire	4913	1.064	1.347	1.676
		1846775

## Sheet: Incidence_lip
SN	LGA	Population	Lower Limit	Median	Upper Limit
1	Etheridge Shire	647	0.9429	1.682	3.016
2	Flinders Shire	1270	1.284	2.216	3.819
3	Fraser Coast Regional	84462	1.262	1.448	1.65
4	Gladstone Regional	47696	0.9679	1.181	1.419
5	Gold Coast City	454869	0.5695	0.6228	0.6791
6	Goondiwindi Regional	8360	1.847	2.515	3.353
7	Gympie Regional	40504	0.841	1.05	1.291
8	Hinchinbrook Shire	9178	0.9316	1.358	1.933
9	Hope Vale Aboriginal Shire	658	0.1476	0.5183	1.549
10	Ipswich City	147805	0.8337	0.9457	1.068
11	Isaac Regional	15636	0.9443	1.281	1.704
12	Kowanyama Aboriginal Shire	690	0.2496	0.6553	1.522
13	Livingstone Shire	29422	1.037	1.315	1.636
14	Lockhart River Aboriginal Shire	488	0.149	0.5513	1.702
15	Lockyer Valley Regional	31066	1.007	1.271	1.577
16	Logan City	234853	0.677	0.757	0.8431
17	Longreach Regional	2961	1.752	2.696	4.069
18	Mackay Regional	91200	0.881	1.029	1.195
19	Mapoon Aboriginal Shire	225	0.1929	0.5649	1.537
20	Maranoa Regional	9908	2.221	2.879	3.709
21	Mareeba Shire	17681	0.9798	1.303	1.712
22	McKinlay Shire	659	0.7451	1.415	2.642
23	Moreton Bay Regional	336169	0.9311	1.011	1.095
24	Mornington Shire	797	0.1654	0.6291	1.803
25	Mount Isa City	14196	1.095	1.502	2.015
26	Murweh Shire	3404	2.325	3.414	4.892
27	Napranum Aboriginal Shire	665	0.2002	0.5236	1.257
28	Noosa Shire	43701	0.9924	1.218	1.479
29	North Burnett Regional	8621	1.18	1.651	2.26
30	Northern Peninsula Area Regional	1769	0.199	0.4981	1.099
31	Palm Island Aboriginal Shire	1665	0.2045	0.6063	1.486
32	Paroo Shire	1329	1.925	3.195	5.193
33	Pormpuraaw Aboriginal Shire	548	0.3234	0.8039	1.927
34	Quilpie Shire	644	1.946	3.359	5.822
35	Redland City	119406	0.6988	0.8135	0.9391
36	Richmond Shire	644	0.6873	1.351	2.512
37	Rockhampton Regional	63150	1.538	1.773	2.028
38	Scenic Rim Regional	32485	0.8901	1.134	1.417
39	Somerset Regional	19566	1.185	1.524	1.943
40	South Burnett Regional	26057	0.9885	1.267	1.6
41	Southern Downs Regional	28497	1.347	1.668	2.036
42	Sunshine Coast Regional	240988	0.8746	0.9646	1.061
43	Tablelands Regional	20322	0.9162	1.21	1.577
44	Toowoomba Regional	128187	1.551	1.716	1.893
45	Torres Shire	2632	0.2021	0.469	0.9613
46	Torres Strait Island Regional	2952	0.1053	0.3378	0.863
47	Townsville City	149049	0.6869	0.7895	0.9023
48	Weipa Town	2868	0.2437	0.6129	1.321
49	Western Downs Regional	26063	1.801	2.184	2.616
50	Whitsunday Regional	27657	0.5305	0.731	0.9743
51	Winton Shire	950	0.9831	1.688	2.789
52	Woorabinda Aboriginal Shire	638	0.5183	1.264	2.699
53	Wujal Wujal Aboriginal Shire	220	0.2592	0.6824	1.698
54	Yarrabah Aboriginal Shire	1692	0.1371	0.4338	1.118
55	Aurukun Shire	896	0.1758	0.498	1.254
56	Balonne Shire	3433	1.405	2.198	3.307
57	Banana Shire	11152	1.598	2.119	2.755
58	Barcaldine Regional	2281	1.436	2.233	3.431
59	Barcoo Shire	225	1.445	2.785	5.534
60	Blackall Tambo Regional	1570	1.825	2.963	4.743
61	Boulia Shire	352	0.6594	1.37	2.693
62	Brisbane City	931878	0.8198	0.8663	0.9152
63	Bulloo Shire	297	1.111	2.429	5.073
64	Bundaberg Regional	76491	1.384	1.585	1.805
65	Burdekin Shire	14040	1.093	1.496	1.999
66	Burke Shire	276	0.4178	0.8993	1.818
67	Cairns Regional	124800	0.5982	0.7013	0.8176
68	Carpentaria Shire	1553	0.4882	0.8696	1.481
69	Cassowary Coast Regional	23460	0.7114	0.9689	1.282
70	Central Highlands Regional	21079	1.29	1.641	2.049
71	Charters Towers Regional	9321	1.227	1.684	2.283
72	Cherbourg Aboriginal Shire	805	0.2485	0.8013	2.078
73	Cloncurry Shire	2418	0.617	1.091	1.802
74	Cook Shire	3442	0.4207	0.6978	1.124
75	Croydon Shire	237	0.5756	1.213	2.501
76	Diamantina Shire	237	0.8518	1.901	4.11
77	Doomadgee Aboriginal Shire	861	0.2384	0.8014	2.201
78	Douglas Shire	9781	0.4896	0.7739	1.172
		3778654

## Sheet: Incidence_laryngeal
SN	LGA	Population	Lower Limit	Median	Upper Limit
1	Etheridge Shire	647	1.208	1.788	2.742
2	Flinders Shire	1270	1.202	1.794	2.783
3	Fraser Coast Regional	84462	1.168	1.382	1.627
4	Gladstone Regional	47696	0.8979	1.126	1.388
5	Gold Coast City	454869	0.7423	0.8186	0.9005
6	Goondiwindi Regional	8360	0.9366	1.332	1.946
7	Gympie Regional	40504	0.76	0.9721	1.22
8	Hinchinbrook Shire	9178	1.536	2.092	2.899
9	Hope Vale Aboriginal Shire	658	0.7548	1.562	3.093
10	Ipswich City	147805	0.7348	0.8606	1.001
11	Isaac Regional	15636	0.9076	1.241	1.634
12	Kowanyama Aboriginal Shire	690	0.8151	1.482	2.531
13	Livingstone Shire	29422	0.949	1.234	1.579
14	Lockhart River Aboriginal Shire	488	0.6702	1.443	2.897
15	Lockyer Valley Regional	31066	0.6633	0.8763	1.137
16	Logan City	234853	0.558	0.6482	0.7461
17	Longreach Regional	2961	1.082	1.614	2.428
18	Mackay Regional	91200	1.009	1.205	1.425
19	Mapoon Aboriginal Shire	225	0.7623	1.474	2.714
20	Maranoa Regional	9908	0.8195	1.159	1.591
21	Mareeba Shire	17681	1.453	1.876	2.423
22	McKinlay Shire	659	1.061	1.658	2.578
23	Moreton Bay Regional	336169	0.8144	0.9065	1.005
24	Mornington Shire	797	0.7354	1.593	3.249
25	Mount Isa City	14196	1.43	1.952	2.623
26	Murweh Shire	3404	1.062	1.554	2.34
27	Napranum Aboriginal Shire	665	0.7677	1.415	2.445
28	Noosa Shire	43701	0.8836	1.132	1.435
29	North Burnett Regional	8621	0.7424	1.048	1.42
30	Northern Peninsula Area Regional	1769	0.8018	1.446	2.436
31	Palm Island Aboriginal Shire	1665	0.6736	1.376	2.537
32	Paroo Shire	1329	0.8578	1.334	2.051
33	Pormpuraaw Aboriginal Shire	548	0.8295	1.502	2.599
34	Quilpie Shire	644	1.05	1.603	2.538
35	Redland City	119406	0.6187	0.7478	0.8946
36	Richmond Shire	644	1.026	1.617	2.51
37	Rockhampton Regional	63150	1.186	1.426	1.703
38	Scenic Rim Regional	32485	0.6527	0.8568	1.113
39	Somerset Regional	19566	0.7588	0.9921	1.319
40	South Burnett Regional	26057	0.7668	1.011	1.317
41	Southern Downs Regional	28497	0.7924	1.044	1.366
42	Sunshine Coast Regional	240988	0.6918	0.7915	0.9
43	Tablelands Regional	20322	1.312	1.691	2.153
44	Toowoomba Regional	128187	0.6921	0.8251	0.9717
45	Torres Shire	2632	1.309	2.098	3.389
46	Torres Strait Island Regional	2952	0.9541	1.765	3.085
47	Townsville City	149049	1.216	1.385	1.568
48	Weipa Town	2868	0.6416	1.258	2.211
49	Western Downs Regional	26063	0.7929	1.041	1.338
50	Whitsunday Regional	27657	1.196	1.532	1.941
51	Winton Shire	950	1.134	1.669	2.471
52	Woorabinda Aboriginal Shire	638	0.8328	1.423	2.473
53	Wujal Wujal Aboriginal Shire	220	0.8483	1.54	2.71
54	Yarrabah Aboriginal Shire	1692	1.24	2.234	4.078
55	Aurukun Shire	896	0.7188	1.377	2.437
56	Balonne Shire	3433	0.7812	1.186	1.775
57	Banana Shire	11152	0.8157	1.133	1.53
58	Barcaldine Regional	2281	1.031	1.496	2.148
59	Barcoo Shire	225	0.9865	1.571	2.525
60	Blackall Tambo Regional	1570	1.038	1.559	2.389
61	Boulia Shire	352	1.099	1.765	2.874
62	Brisbane City	931878	0.8546	0.9129	0.9737
63	Bulloo Shire	297	0.9066	1.529	2.646
64	Bundaberg Regional	76491	1.111	1.329	1.579
65	Burdekin Shire	14040	1.508	2.024	2.708
66	Burke Shire	276	1.03	1.688	2.734
67	Cairns Regional	124800	1.281	1.47	1.675
68	Carpentaria Shire	1553	1.041	1.57	2.271
69	Cassowary Coast Regional	23460	1.463	1.879	2.387
70	Central Highlands Regional	21079	0.9483	1.246	1.594
71	Charters Towers Regional	9321	1.239	1.65	2.191
72	Cherbourg Aboriginal Shire	805	0.5721	1.147	2.335
73	Cloncurry Shire	2418	1.288	1.887	2.824
74	Cook Shire	3442	1.2	1.7	2.464
75	Croydon Shire	237	1.011	1.634	2.625
76	Diamantina Shire	237	0.9599	1.627	2.777
77	Doomadgee Aboriginal Shire	861	0.6355	1.416	2.864
78	Douglas Shire	9781	1.086	1.54	2.126
		3778654

## Sheet: Incidence_Nasopharyngeal
SN	LGA	Population	Lower Limit	Median	Upper Limit
1	Etheridge Shire	647	0.7518	1.443	3.086
2	Flinders Shire	1270	0.6217	1.276	2.703
3	Fraser Coast Regional	84462	0.2983	0.6323	1.1
4	Gladstone Regional	47696	0.5929	1.015	1.816
5	Gold Coast City	454869	0.6823	0.9246	1.224
6	Goondiwindi Regional	8360	0.4741	0.9742	1.978
7	Gympie Regional	40504	0.5023	0.8739	1.503
8	Hinchinbrook Shire	9178	1.05	1.998	4.861
9	Hope Vale Aboriginal Shire	658	0.7424	2.302	10.72
10	Ipswich City	147805	0.4713	0.7871	1.173
11	Isaac Regional	15636	0.4719	0.9592	1.688
12	Kowanyama Aboriginal Shire	690	0.6534	1.689	4.96
13	Livingstone Shire	29422	0.3961	0.8516	1.51
14	Lockhart River Aboriginal Shire	488	0.5247	1.738	7.054
15	Lockyer Valley Regional	31066	0.4585	0.8651	1.49
16	Logan City	234853	0.7472	1.055	1.479
17	Longreach Regional	2961	0.5137	1.132	2.436
18	Mackay Regional	91200	0.4641	0.8946	1.51
19	Mapoon Aboriginal Shire	225	0.682	1.865	6.757
20	Maranoa Regional	9908	0.5751	1.09	2.199
21	Mareeba Shire	17681	1.041	1.84	3.593
22	McKinlay Shire	659	0.7865	1.598	4.104
23	Moreton Bay Regional	336169	0.6128	0.8729	1.199
24	Mornington Shire	797	0.413	1.516	6.14
25	Mount Isa City	14196	0.5888	1.349	2.992
26	Murweh Shire	3404	0.5538	1.131	2.473
27	Napranum Aboriginal Shire	665	0.7562	1.964	6.581
28	Noosa Shire	43701	0.5545	1.067	2.035
29	North Burnett Regional	8621	0.3948	0.7966	1.374
30	Northern Peninsula Area Regional	1769	0.5419	1.573	4.6
31	Palm Island Aboriginal Shire	1665	0.495	1.601	5.742
32	Paroo Shire	1329	0.5743	1.179	2.823
33	Pormpuraaw Aboriginal Shire	548	0.664	1.681	5.114
34	Quilpie Shire	644	0.5265	1.133	2.484
35	Redland City	119406	0.5908	0.9623	1.495
36	Richmond Shire	644	0.6805	1.428	3.343
37	Rockhampton Regional	63150	0.5397	0.9594	1.613
38	Scenic Rim Regional	32485	0.5094	0.9276	1.602
39	Somerset Regional	19566	0.5151	0.8963	1.51
40	South Burnett Regional	26057	0.4566	0.8733	1.527
41	Southern Downs Regional	28497	0.4571	0.8929	1.614
42	Sunshine Coast Regional	240988	0.4584	0.7225	1.057
43	Tablelands Regional	20322	0.9359	1.589	2.97
44	Toowoomba Regional	128187	0.5917	0.9234	1.401
45	Torres Shire	2632	0.5158	1.496	4.007
46	Torres Strait Island Regional	2952	0.3001	1.348	4.617
47	Townsville City	149049	0.7562	1.181	1.765
48	Weipa Town	2868	0.4692	1.578	5.02
49	Western Downs Regional	26063	0.514	0.9297	1.6
50	Whitsunday Regional	27657	0.3524	0.8458	1.522
51	Winton Shire	950	0.6614	1.297	2.687
52	Woorabinda Aboriginal Shire	638	0.3446	0.9399	2.411
53	Wujal Wujal Aboriginal Shire	220	0.7176	1.813	5.967
54	Yarrabah Aboriginal Shire	1692	0.3314	1.228	3.871
55	Aurukun Shire	896	0.9446	2.499	10.42
56	Balonne Shire	3433	0.527	1.091	2.489
57	Banana Shire	11152	0.4396	0.8811	1.571
58	Barcaldine Regional	2281	0.5474	1.107	2.106
59	Barcoo Shire	225	0.5359	1.192	2.757
60	Blackall Tambo Regional	1570	0.491	1.073	2.308
61	Boulia Shire	352	0.5955	1.354	3.353
62	Brisbane City	931878	0.8763	1.072	1.297
63	Bulloo Shire	297	0.4665	1.153	3.125
64	Bundaberg Regional	76491	0.2782	0.6226	1.092
65	Burdekin Shire	14040	0.455	1.047	2.031
66	Burke Shire	276	0.7214	1.622	4.55
67	Cairns Regional	124800	0.7337	1.205	1.819
68	Carpentaria Shire	1553	0.8374	1.624	3.629
69	Cassowary Coast Regional	23460	0.8632	1.605	3.122
70	Central Highlands Regional	21079	0.4523	0.9059	1.516
71	Charters Towers Regional	9321	0.6137	1.157	1.997
72	Cherbourg Aboriginal Shire	805	0.2221	0.856	2.832
73	Cloncurry Shire	2418	0.7621	1.53	3.599
74	Cook Shire	3442	0.9442	1.846	4.028
75	Croydon Shire	237	0.7991	1.664	4.577
76	Diamantina Shire	237	0.5193	1.275	3.334
77	Doomadgee Aboriginal Shire	861	0.3862	1.494	6.112
78	Douglas Shire	9781	1.018	2.016	4.58
		3778654

## Sheet: Incidence_hypopharyngeal
SN	LGA	Population	Lower Limit	Median	Upper Limit
1	Etheridge Shire	647	0.9951	1.555	2.444
2	Flinders Shire	1270	0.9548	1.517	2.436
3	Fraser Coast Regional	84462	0.9814	1.289	1.695
4	Gladstone Regional	47696	0.8746	1.211	1.63
5	Gold Coast City	454869	0.638	0.7631	0.9015
6	Goondiwindi Regional	8360	0.7022	1.076	1.677
7	Gympie Regional	40504	0.7548	1.043	1.422
8	Hinchinbrook Shire	9178	1.365	2.038	3.322
9	Hope Vale Aboriginal Shire	658	0.9103	1.966	4.572
10	Ipswich City	147805	0.6336	0.8209	1.044
11	Isaac Regional	15636	0.8874	1.299	1.85
12	Kowanyama Aboriginal Shire	690	0.9366	1.763	3.341
13	Livingstone Shire	29422	1.021	1.447	2.039
14	Lockhart River Aboriginal Shire	488	0.7975	1.764	4.011
15	Lockyer Valley Regional	31066	0.599	0.8698	1.237
16	Logan City	234853	0.5482	0.6945	0.8596
17	Longreach Regional	2961	0.9319	1.496	2.409
18	Mackay Regional	91200	0.7846	1.084	1.441
19	Mapoon Aboriginal Shire	225	0.903	1.797	3.71
20	Maranoa Regional	9908	0.8561	1.274	1.9
21	Mareeba Shire	17681	1.117	1.609	2.295
22	McKinlay Shire	659	1.014	1.65	2.736
23	Moreton Bay Regional	336169	0.6838	0.83	0.9965
24	Mornington Shire	797	0.8213	1.893	4.553
25	Mount Isa City	14196	1.215	1.916	3.013
26	Murweh Shire	3404	0.9743	1.511	2.481
27	Napranum Aboriginal Shire	665	0.9551	1.794	3.504
28	Noosa Shire	43701	0.6722	0.9963	1.433
29	North Burnett Regional	8621	0.7199	1.08	1.523
30	Northern Peninsula Area Regional	1769	1.057	1.998	3.972
31	Palm Island Aboriginal Shire	1665	0.7462	1.605	3.449
32	Paroo Shire	1329	0.8909	1.426	2.399
33	Pormpuraaw Aboriginal Shire	548	1.04	1.899	3.798
34	Quilpie Shire	644	0.9012	1.464	2.411
35	Redland City	119406	0.6064	0.8051	1.056
36	Richmond Shire	644	0.9713	1.575	2.622
37	Rockhampton Regional	63150	1.209	1.602	2.106
38	Scenic Rim Regional	32485	0.6214	0.8778	1.252
39	Somerset Regional	19566	0.71	0.9789	1.404
40	South Burnett Regional	26057	0.7939	1.122	1.607
41	Southern Downs Regional	28497	0.6757	0.9878	1.439
42	Sunshine Coast Regional	240988	0.5855	0.7432	0.9225
43	Tablelands Regional	20322	1.025	1.484	2.075
44	Toowoomba Regional	128187	0.6549	0.8595	1.095
45	Torres Shire	2632	0.8927	1.659	3.044
46	Torres Strait Island Regional	2952	0.5607	1.385	2.998
47	Townsville City	149049	1.132	1.412	1.732
48	Weipa Town	2868	0.7948	1.671	3.349
49	Western Downs Regional	26063	0.7813	1.098	1.525
50	Whitsunday Regional	27657	0.9928	1.414	2.005
51	Winton Shire	950	1.06	1.624	2.557
52	Woorabinda Aboriginal Shire	638	0.7669	1.381	2.506
53	Wujal Wujal Aboriginal Shire	220	0.913	1.719	3.322
54	Yarrabah Aboriginal Shire	1692	0.9779	1.949	4.172
55	Aurukun Shire	896	0.9623	1.872	3.816
56	Balonne Shire	3433	0.6903	1.136	1.8
57	Banana Shire	11152	0.9024	1.3	1.902
58	Barcaldine Regional	2281	1.047	1.558	2.41
59	Barcoo Shire	225	0.957	1.583	2.701
60	Blackall Tambo Regional	1570	0.9294	1.475	2.397
61	Boulia Shire	352	0.998	1.685	2.96
62	Brisbane City	931878	0.884	0.9864	1.1
63	Bulloo Shire	297	0.8244	1.46	2.673
64	Bundaberg Regional	76491	0.8112	1.11	1.471
65	Burdekin Shire	14040	1.002	1.522	2.302
66	Burke Shire	276	1.025	1.776	3.145
67	Cairns Regional	124800	1.174	1.479	1.827
68	Carpentaria Shire	1553	1.213	1.848	3.005
69	Cassowary Coast Regional	23460	0.9927	1.48	2.141
70	Central Highlands Regional	21079	0.8971	1.293	1.777
71	Charters Towers Regional	9321	1.103	1.551	2.225
72	Cherbourg Aboriginal Shire	805	0.5566	1.184	2.695
73	Cloncurry Shire	2418	1.112	1.76	2.851
74	Cook Shire	3442	1.274	1.934	3.093
75	Croydon Shire	237	0.9728	1.631	2.807
76	Diamantina Shire	237	0.9081	1.61	2.987
77	Doomadgee Aboriginal Shire	861	0.6807	1.654	3.864
78	Douglas Shire	9781	1.058	1.642	2.517
		3778654

## Sheet: Incidence_Nasal_Paranasal
SN	LGA	Population	Lower Limit	Median	Upper Limit
1	Etheridge Shire	647	0.683	1.092	1.718
2	Flinders Shire	1270	0.6638	1.078	1.717
3	Fraser Coast Regional	84462	0.8328	1.213	1.794
4	Gladstone Regional	47696	0.7386	1.11	1.617
5	Gold Coast City	454869	0.7986	1.023	1.298
6	Goondiwindi Regional	8360	0.7466	1.145	1.847
7	Gympie Regional	40504	0.6868	1.018	1.442
8	Hinchinbrook Shire	9178	0.6957	1.102	1.763
9	Hope Vale Aboriginal Shire	658	0.441	1.072	2.372
10	Ipswich City	147805	0.681	0.9455	1.274
11	Isaac Regional	15636	0.6933	1.065	1.581
12	Kowanyama Aboriginal Shire	690	0.5432	1.078	2.018
13	Livingstone Shire	29422	0.6822	1.076	1.612
14	Lockhart River Aboriginal Shire	488	0.4513	1.074	2.36
15	Lockyer Valley Regional	31066	0.6674	0.9961	1.452
16	Logan City	234853	0.6664	0.9075	1.193
17	Longreach Regional	2961	0.6744	1.11	1.787
18	Mackay Regional	91200	0.7787	1.182	1.781
19	Mapoon Aboriginal Shire	225	0.4916	1.069	2.156
20	Maranoa Regional	9908	0.7989	1.194	1.89
21	Mareeba Shire	17681	0.7258	1.142	1.775
22	McKinlay Shire	659	0.6351	1.088	1.788
23	Moreton Bay Regional	336169	0.6466	0.8743	1.14
24	Mornington Shire	797	0.4452	1.095	2.616
25	Mount Isa City	14196	0.5794	1.07	1.844
26	Murweh Shire	3404	0.7757	1.209	2.027
27	Napranum Aboriginal Shire	665	0.5235	1.07	2.055
28	Noosa Shire	43701	0.659	1.062	1.713
29	North Burnett Regional	8621	0.761	1.128	1.662
30	Northern Peninsula Area Regional	1769	0.5054	1.07	2.143
31	Palm Island Aboriginal Shire	1665	0.4714	1.06	2.323
32	Paroo Shire	1329	0.7235	1.16	1.92
33	Pormpuraaw Aboriginal Shire	548	0.5443	1.078	2.039
34	Quilpie Shire	644	0.7037	1.138	1.885
35	Redland City	119406	0.6717	0.9664	1.363
36	Richmond Shire	644	0.6458	1.084	1.762
37	Rockhampton Regional	63150	0.8098	1.178	1.743
38	Scenic Rim Regional	32485	0.6709	0.9897	1.445
39	Somerset Regional	19566	0.7514	1.033	1.508
40	South Burnett Regional	26057	0.8075	1.159	1.781
41	Southern Downs Regional	28497	0.76	1.124	1.774
42	Sunshine Coast Regional	240988	0.6543	0.9101	1.209
43	Tablelands Regional	20322	0.7515	1.143	1.734
44	Toowoomba Regional	128187	0.8018	1.097	1.514
45	Torres Shire	2632	0.5385	1.103	2.203
46	Torres Strait Island Regional	2952	0.3881	1.055	2.594
47	Townsville City	149049	0.5733	0.9029	1.29
48	Weipa Town	2868	0.4407	1.047	2.246
49	Western Downs Regional	26063	0.9016	1.278	2.035
50	Whitsunday Regional	27657	0.5976	0.9945	1.511
51	Winton Shire	950	0.6832	1.094	1.703
52	Woorabinda Aboriginal Shire	638	0.635	1.14	2.086
53	Wujal Wujal Aboriginal Shire	220	0.5355	1.083	2.059
54	Yarrabah Aboriginal Shire	1692	0.538	1.166	2.547
55	Aurukun Shire	896	0.499	1.067	2.157
56	Balonne Shire	3433	0.7327	1.161	1.905
57	Banana Shire	11152	0.7784	1.152	1.735
58	Barcaldine Regional	2281	0.7072	1.09	1.659
59	Barcoo Shire	225	0.666	1.114	1.898
60	Blackall Tambo Regional	1570	0.7339	1.162	1.914
61	Boulia Shire	352	0.6128	1.087	1.861
62	Brisbane City	931878	0.731	0.8901	1.067
63	Bulloo Shire	297	0.6436	1.133	2.052
64	Bundaberg Regional	76491	0.8602	1.264	1.911
65	Burdekin Shire	14040	0.5253	0.9408	1.506
66	Burke Shire	276	0.6047	1.11	1.977
67	Cairns Regional	124800	0.8569	1.23	1.764
68	Carpentaria Shire	1553	0.6543	1.089	1.724
69	Cassowary Coast Regional	23460	0.7514	1.196	1.969
70	Central Highlands Regional	21079	0.7646	1.127	1.636
71	Charters Towers Regional	9321	0.6982	1.05	1.535
72	Cherbourg Aboriginal Shire	805	0.5371	1.129	2.488
73	Cloncurry Shire	2418	0.6296	1.082	1.755
74	Cook Shire	3442	0.6252	1.074	1.73
75	Croydon Shire	237	0.632	1.088	1.837
76	Diamantina Shire	237	0.6061	1.095	1.952
77	Doomadgee Aboriginal Shire	861	0.5267	1.218	3.076
78	Douglas Shire	9781	0.6212	1.081	1.743
		3778654

## Sheet: Incidence_Salivary gland
SN	LGA	Population	Lower Limit	Median	Upper Limit
1	Etheridge Shire	647	0.4677	1.079	2.351
2	Flinders Shire	1270	0.4746	1.1	2.519
3	Fraser Coast Regional	84462	0.5129	1.089	2.202
4	Gladstone Regional	47696	0.4397	1.008	1.946
5	Gold Coast City	454869	0.4937	0.8913	1.469
6	Goondiwindi Regional	8360	0.4886	1.078	2.371
7	Gympie Regional	40504	0.4633	0.9859	1.792
8	Hinchinbrook Shire	9178	0.4021	1.011	2.199
9	Hope Vale Aboriginal Shire	658	0.2886	1.072	3.799
10	Ipswich City	147805	0.539	0.9753	1.757
11	Isaac Regional	15636	0.4843	1.065	2.159
12	Kowanyama Aboriginal Shire	690	0.3635	1.086	3.143
13	Livingstone Shire	29422	0.4336	1.021	2.104
14	Lockhart River Aboriginal Shire	488	0.2876	1.067	3.966
15	Lockyer Valley Regional	31066	0.5482	1.058	2.184
16	Logan City	234853	0.306	0.7506	1.258
17	Longreach Regional	2961	0.561	1.205	3.126
18	Mackay Regional	91200	0.5503	1.205	2.699
19	Mapoon Aboriginal Shire	225	0.3252	1.071	3.41
20	Maranoa Regional	9908	0.494	1.074	2.24
21	Mareeba Shire	17681	0.4403	1.048	2.212
22	McKinlay Shire	659	0.4687	1.122	2.758
23	Moreton Bay Regional	336169	0.6075	1.049	1.791
24	Mornington Shire	797	0.2921	1.133	4.667
25	Mount Isa City	14196	0.5002	1.23	3.486
26	Murweh Shire	3404	0.4769	1.089	2.443
27	Napranum Aboriginal Shire	665	0.3398	1.068	3.245
28	Noosa Shire	43701	0.3297	0.9094	1.957
29	North Burnett Regional	8621	0.5094	1.057	2.078
30	Northern Peninsula Area Regional	1769	0.3146	1.058	3.315
31	Palm Island Aboriginal Shire	1665	0.2632	1.007	3.415
32	Paroo Shire	1329	0.4791	1.097	2.512
33	Pormpuraaw Aboriginal Shire	548	0.369	1.087	3.192
34	Quilpie Shire	644	0.4928	1.12	2.621
35	Redland City	119406	0.4174	0.8784	1.649
36	Richmond Shire	644	0.4672	1.112	2.689
37	Rockhampton Regional	63150	0.5447	1.117	2.281
38	Scenic Rim Regional	32485	0.4912	0.9777	1.954
39	Somerset Regional	19566	0.5858	1.052	2.051
40	South Burnett Regional	26057	0.5721	1.105	2.297
41	Southern Downs Regional	28497	0.4675	1.018	2.105
42	Sunshine Coast Regional	240988	0.5237	0.9862	1.701
43	Tablelands Regional	20322	0.4334	1.016	2.123
44	Toowoomba Regional	128187	0.7428	1.28	2.714
45	Torres Shire	2632	0.3126	1.055	3.248
46	Torres Strait Island Regional	2952	0.2168	1.049	4.243
47	Townsville City	149049	0.4307	0.9839	1.91
48	Weipa Town	2868	0.2863	1.059	3.789
49	Western Downs Regional	26063	0.5833	1.121	2.266
50	Whitsunday Regional	27657	0.4265	1.038	2.186
51	Winton Shire	950	0.5764	1.205	2.959
52	Woorabinda Aboriginal Shire	638	0.4025	1.079	2.803
53	Wujal Wujal Aboriginal Shire	220	0.3581	1.082	3.2
54	Yarrabah Aboriginal Shire	1692	0.2683	1.019	3.421
55	Aurukun Shire	896	0.3305	1.067	3.406
56	Balonne Shire	3433	0.4886	1.084	2.424
57	Banana Shire	11152	0.4984	1.061	2.13
58	Barcaldine Regional	2281	0.5095	1.105	2.342
59	Barcoo Shire	225	0.4961	1.144	2.819
60	Blackall Tambo Regional	1570	0.4905	1.115	2.528
61	Boulia Shire	352	0.4782	1.164	3.162
62	Brisbane City	931878	0.5318	0.8508	1.244
63	Bulloo Shire	297	0.4486	1.117	2.981
64	Bundaberg Regional	76491	0.5239	1.107	2.287
65	Burdekin Shire	14040	0.385	1.018	2.287
66	Burke Shire	276	0.4359	1.144	3.168
67	Cairns Regional	124800	0.4559	1.024	2.023
68	Carpentaria Shire	1553	0.4618	1.096	2.54
69	Cassowary Coast Regional	23460	0.3701	0.9849	2.224
70	Central Highlands Regional	21079	0.5056	1.064	2.035
71	Charters Towers Regional	9321	0.5351	1.103	2.323
72	Cherbourg Aboriginal Shire	805	0.3276	1.08	3.768
73	Cloncurry Shire	2418	0.4863	1.146	2.804
74	Cook Shire	3442	0.4338	1.073	2.536
75	Croydon Shire	237	0.4532	1.105	2.72
76	Diamantina Shire	237	0.4571	1.155	3.181
77	Doomadgee Aboriginal Shire	861	0.2912	1.134	4.715
78	Douglas Shire	9781	0.4731	1.131	2.911
		3778654

[truncated: 3 more sheets: Mortality_HN, 3-year Mortality HN, 5-year Mortality_HN]
